# Supplementary material for: 30-day in-hospital stroke case fatality and significant risk factors in sub-Saharan–Africa: A systematic review and meta-analysis
Source: PLOS Glob Public Health. 2024 Jan 19;4(1):e0002769. doi: 10.1371/journal.pgph.0002769 (PMC10798456; doi:10.1371/journal.pgph.0002769)
Supplement: S1 Data — (XLSX) [file pgph.0002769.s002.xlsx]

## Sheet: Data meta-analys
SN	StudyID	Year of Publication	Year Publication cate	Subregion	Country	ParticipantsAgeyear	SampleSize	mortalityBurden	ROB
3	Admas et al.,	2022	2	1	Ethiopia	57.65±14.3	382	49	1
7	Alemayehu, et al.	2002	1	1	Ethiopia		259	4	1
9	Asefa, et al.	2018	2	1	Ethiopia	25-65+	367	139	2
10	Asgedom et al.	2020	2	1	Ethiopia		216	48	1
11	Asres et al.	2020	2	1	Ethiopia		170	34	2
12	Atadzhanov et al.	2012	2	1	Zambia	>18	250	101	1
13	Ayehu et al.,	2022	2	1	Ethiopia	61 ± 12.85	554	150	1
14	Baye et al.	2020	2	1	Ethiopia	18-100	448	56	1
15	Chongolo et al.,	2023	2	1	Tanzania		242	72	1
17	Damasceno et al.	2010	1	1	Mozambique	25-75+	651	217	1
18	Deresse, et al.	2015	2	1	Ethiopia	16-90	163	24	1
22	Erkabu, et al.	2018	2	1	Ethiopia	18-70+	303	32	1
24	Fekadu, et al.	2020	2	1	Ethiopia		116	34	1
25	Fekadu, et al.	2019	2	1	Ethiopia	23-96	116	25	1
27	Gadisa, et al.	2020	2	1	Ethiopia	63.4±12.6	111	18	1
29	Gebremariam et al.	2016	2	1	Ethiopia	19-93	142	17	1
30	Gebreyohannes, et al.	2019	2	1	Ethiopia	65.2±14.1	208	26	2
31	Gedefa et al.	2017	2	1	Ethiopia	25-85+	163	49	1
32	Gomes et al.,	2013	2	1	Mozambique		651	277	1
33	Greffie et al.	2015	2	1	Ethiopia	18-76	98	13	1
34	Heikinheim et al.	2012	2	1	Malawi	54.2 ±16.9	147	33	1
35	Jørgensen et al.,	2023	2	1	Tanzania		720	275	1
36	Jowi, et al.	2008	1	1	Kenya		80	4	1
37	Kaduka, et al.	2018	2	1	Kenya		719	192	2
40	Kassie et al.,	2019	2	1	Ethiopia		232	69	1
45	Kwarisima, et al.	2014	2	1	Uganda		128	56	1
51	Mamushet, et al.	2015	2	1	Ethiopia	18-90	71	17	2
53	Matuja et al.,	2023	2	1	Tanzania	64.5 ± 14.7	135	50	1
54	Matuja et al.,	2020	2	1	Tanzania		369	215	1
56	Mulugeta et al.	2020	2	1	Ethiopia	18-65+	162	14	1
58	Nakibuuka et al.	2015	2	1	Uganda	19-99	127	23	2
59	Nakibuuka, et al.	2016	2	1	Uganda		254	83	1
60	Namale et al.	2020	2	1	Uganda		141	31	1
64	Nkusi et al.,	2017	2	1	Rwanda		96	20	1
65	Nutakki et al.,	2022	2	1	Zambia	60 ±18	324	77	2
67	Oduor, et al.	2015	2	1	Kenya		155	43	1
70	Okeng’o, et al.	2017	1	1	Tanzania	20-104	186	62	1
72	Olum et al.,	2021	2	1	Uganda	62.5±17.4	108	39	2
78	Prust et al.,	2021	2	1	Zambia	60 ± 16	125	37	1
85	Sultan, et al.	2017	2	1	Ethiopia		301	58	1
90	Walelgn et al.,	2021	2	1	Ethiopia		368	68	2
94	Wubshet et al.,	2023	2	1	Ethiopia		153	26	1
2	Abubakar et al.	2013	2	2	Nigeria		260	100	1
1	Abubakar et al.,	2017	2	2	Nigeria	55.51 ± 15.7	94	13	2
4	Adoukonou et al.,	2018	2	2	Benin	52 ± 15	85	23	1
5	Adoukonou et al.,	2020	2	2	Benin	58.2±14.2	372	23	1
6	Agyemang et al.	2012	2	2	Ghana	>24	1050	456	1
8	Alkali, et al.	2012	2	2	Nigeria	56.4 ± 12.7	272	51	1
16	Dabilgou, et al.	2020	2	2	Burkina Faso	26-90	302	118	2
19	Desalu, et al.	2011	2	2	Nigeria	38-95	101	24	1
21	Ekeh, et al.	2015	2	2	Nigeria	<40-70+	120	40	1
23	Eze et al.	2013	2	2	Nigera	40-95	108	16	2
26	Femi et al.	2013	2	2	Nigera	18-90	273	101	1
28	Garbusinski et al.	2005	1	2	Gambia	24-96	162	64	1
41	Kayode-Iyasere et al.	2019	2	2	Nigera	18-99	419	156	1
42	Komolafe, et al.	2007	1	2	Nigeria		135	21	1
44	Kuate-Tegueu, et al.	2016	2	2	Cameroun		120	32	2
46	Labodi et al.	2017	2	2	Burkina Faso	28-92	157	45	1
47	Lekoubou et al.	2016	2	2	Cameroun	57-72	1667	340	1
48	Lekoubou, et al.	2015	2	2	Cameroun		1688	348	1
49	Lisk, et al.	2020	2	2	Sierra Leone		170	16	1
52	Mapoure, et al.	2014	2	2	Cameroun		325	87	2
57	Mustapha, et al.	2011	1	2	Nigeria		135	21	1
62	Njoku, et al.	2004	1	2	Nigeria		93	35	1
63	Nkoke et al.	2015	2	2	Cameroun	62±13	254	59	1
66	Obiako et al.,	2011	2	2	Nigeria		66	38	1
68	Ogun, et al.	2005	1	2	Nigeria	30-120	708	283	1
69	Ojini, et al.	2008	1	2	Nigeria		715	287	1
71	Okokhere et al.,	2013	2	2	Nigeria	66.22 ± 12.67	99	45	1
73	Onwuchewa,et al.	2009	1	2	Nigeria	25-115	202	67	2
75	Owolabi et al.	2016	2	2	Nigera	38-80	536	85	1
76	Owolabi, et al.	2011	2	2	Nigeria	18-40	71	17	1
77	Owolabi,et al.	2012	2	2	Nigeria		273	102	1
79	Russell et al.	2020	2	2	Sierra Leone	29-88	178	62	2
80	Sagui, et al.	2005	1	2	Senegal		107	25	1
81	Sanya, et al.	2015	2	2	Nigeria	60.47 ± 13.60	302	64	1
83	Sarfo et al.	2015	2	2	Ghana		12233	5027	1
84	Sarfo et al.	2014	2	2	Ghana		265	115	1
82	Sarfo et al.	2023	2	2	Ghana/Nigeria		3739	814	1
87	Toure, et al.	2016	2	2	Senegal		144	54	1
88	Ukoha, et al.	2012	2	2	Nigeria	30-79	35	7	2
89	Wahab et al.	2008	1	2	Nigera	16-81	100	28	1
91	Walker, et al.	2003	1	2	Gambia	20-93	106	28	1
92	Watila et al.,	2012	2	2	Nigeria	56.4 ± 13.0	524	93	1
95	Youkee et al.,	2023	2	2	Sierra Leone		986	364	1
38	Kamabu, et al.	2020	2	3	Dr. Congo		180	57	1
43	Kouna, et al.	2007	1	3	Gabon	35-84	105	10	1
50	Longo-Mbenza, et al.	2008	1	3	Dr. Congo		212	94	1
55	Mbelesso, et al.	2018	2	3	Central Africa Republic	38-91	154	46	1
74	Ossou-Nguiet, et al.	2012	2	3	Congo Brazaville		80	20	1
39	Kaseke et al.,	2017	2	4	Zimbawe		450	108	1
61	Neshuku et al.,	2023	2	4	Namibia		220	58	1
	Tshituta et al.,	2019	2	3	Dr. Congo	58.7 ± 13.1	194	94

## Sheet: South Africa
SN	StudyID	Year of Publication	Year Publication cate	Subregion	Country	ParticipantsAgeyear	SampleSize	mortalityBurden	ROB
39	Kaseke et al.,	2017	2	4	Zimbawe		450	108	1
61	Neshuku et al.,	2023	2	4	Namibia		220	58	1

## Sheet: Central Africa
SN	StudyID	Year of Publication	Year Publication cate	Subregion	Country	ParticipantsAgeyear	SampleSize	mortalityBurden	ROB
38	Kamabu, et al.	2020	2	3	Dr. Congo		180	57	1
43	Kouna, et al.	2007	1	3	Gabon	35-84	105	10	1
50	Longo-Mbenza, et al.	2008	1	3	Dr. Congo		212	94	1
55	Mbelesso, et al.	2018	2	3	Central Africa Republic	38-91	154	46	1
74	Ossou-Nguiet, et al.	2012	2	3	Congo Brazaville		80	20	1
	Tshituta et al.,	2019	2	3	Dr. Congo	58.7 ± 13.1	194	94

## Sheet: west Africa
SN	StudyID	Year of Publication	Year Publication cate	Subregion	Country	ParticipantsAgeyear	SampleSize	mortalityBurden	ROB
2	Abubakar et al.	2013	2	2	Nigeria		260	100	1
1	Abubakar et al.,	2017	2	2	Nigeria	55.51 ± 15.7	94	13	2
4	Adoukonou et al.,	2018	2	2	Benin	52 ± 15	85	23	1
5	Adoukonou et al.,	2020	2	2	Benin	58.2±14.2	372	23	1
6	Agyemang et al.	2012	2	2	Ghana	>24	1050	456	1
8	Alkali, et al.	2012	2	2	Nigeria	56.4 ± 12.7	272	51	1
16	Dabilgou, et al.	2020	2	2	Burkina Faso	26-90	302	118	2
19	Desalu, et al.	2011	2	2	Nigeria	38-95	101	24	1
21	Ekeh, et al.	2015	2	2	Nigeria	<40-70+	120	40	1
23	Eze et al.	2013	2	2	Nigera	40-95	108	16	2
26	Femi et al.	2013	2	2	Nigera	18-90	273	101	1
28	Garbusinski et al.	2005	1	2	Gambia	24-96	162	64	1
41	Kayode-Iyasere et al.	2019	2	2	Nigera	18-99	419	156	1
42	Komolafe, et al.	2007	1	2	Nigeria		135	21	1
44	Kuate-Tegueu, et al.	2016	2	2	Cameroun		120	32	2
46	Labodi et al.	2017	2	2	Burkina Faso	28-92	157	45	1
47	Lekoubou et al.	2016	2	2	Cameroun	57-72	1667	340	1
48	Lekoubou, et al.	2015	2	2	Cameroun		1688	348	1
49	Lisk, et al.	2020	2	2	Sierra Leone		170	16	1
52	Mapoure, et al.	2014	2	2	Cameroun		325	87	2
57	Mustapha, et al.	2011	1	2	Nigeria		135	21	1
62	Njoku, et al.	2004	1	2	Nigeria		93	35	1
63	Nkoke et al.	2015	2	2	Cameroun	62±13	254	59	1
66	Obiako et al.,	2011	2	2	Nigeria		66	38	1
68	Ogun, et al.	2005	1	2	Nigeria	30-120	708	283	1
69	Ojini, et al.	2008	1	2	Nigeria		715	287	1
71	Okokhere et al.,	2013	2	2	Nigeria	66.22 ± 12.67	99	45	1
73	Onwuchewa,et al.	2009	1	2	Nigeria	25-115	202	67	2
75	Owolabi et al.	2016	2	2	Nigera	38-80	536	85	1
76	Owolabi, et al.	2011	2	2	Nigeria	18-40	71	17	1
77	Owolabi,et al.	2012	2	2	Nigeria		273	102	1
79	Russell et al.	2020	2	2	Sierra Leone	29-88	178	62	2
80	Sagui, et al.	2005	1	2	Senegal		107	25	1
81	Sanya, et al.	2015	2	2	Nigeria	60.47 ± 13.60	302	64	1
83	Sarfo et al.	2015	2	2	Ghana		12233	5027	1
84	Sarfo et al.	2014	2	2	Ghana		265	115	1
82	Sarfo et al.	2023	2	2	Ghana/Nigeria		3739	814	1
87	Toure, et al.	2016	2	2	Senegal		144	54	1
88	Ukoha, et al.	2012	2	2	Nigeria	30-79	35	7	2
89	Wahab et al.	2008	1	2	Nigera	16-81	100	28	1
91	Walker, et al.	2003	1	2	Gambia	20-93	106	28	1
92	Watila et al.,	2012	2	2	Nigeria	56.4 ± 13.0	524	93	1
95	Youkee et al.,	2023	2	2	Sierra Leone		986	364	1
							29751

## Sheet: east Africa
SN	StudyID	Year of Publication	Year Publication cate	Subregion	Country	ParticipantsAgeyear	SampleSize	mortalityBurden	ROB
3	Admas et al.,	2022	2	1	Ethiopia	57.65±14.3	382	49	1
7	Alemayehu, et al.	2002	1	1	Ethiopia		259	4	1
9	Asefa, et al.	2018	2	1	Ethiopia	25-65+	367	139	2
10	Asgedom et al.	2020	2	1	Ethiopia		216	48	1
11	Asres et al.	2020	2	1	Ethiopia		170	34	2
12	Atadzhanov et al.	2012	2	1	Zambia	>18	250	101	1
13	Ayehu et al.,	2022	2	1	Ethiopia	61 ± 12.85	554	150	1
14	Baye et al.	2020	2	1	Ethiopia	18-100	448	56	1
15	Chongolo et al.,	2023	2	1	Tanzania		242	72	1
17	Damasceno et al.	2010	1	1	Mozambique	25-75+	651	217	1
18	Deresse, et al.	2015	2	1	Ethiopia	16-90	163	24	1
22	Erkabu, et al.	2018	2	1	Ethiopia	18-70+	303	32	1
24	Fekadu, et al.	2020	2	1	Ethiopia		116	34	1
25	Fekadu, et al.	2019	2	1	Ethiopia	23-96	116	25	1
27	Gadisa, et al.	2020	2	1	Ethiopia	63.4±12.6	111	18	1
29	Gebremariam et al.	2016	2	1	Ethiopia	19-93	142	17	1
30	Gebreyohannes, et al.	2019	2	1	Ethiopia	65.2±14.1	208	26	2
31	Gedefa et al.	2017	2	1	Ethiopia	25-85+	163	49	1
32	Gomes et al.,	2013	2	1	Mozambique		651	277	1
33	Greffie et al.	2015	2	1	Ethiopia	18-76	98	13	1
34	Heikinheim et al.	2012	2	1	Malawi	54.2 ±16.9	147	33	1
35	Jørgensen et al.,	2023	2	1	Tanzania		720	275	1
36	Jowi, et al.	2008	1	1	Kenya		80	4	1
37	Kaduka, et al.	2018	2	1	Kenya		719	192	2
40	Kassie et al.,	2019	2	1	Ethiopia		232	69	1
45	Kwarisima, et al.	2014	2	1	Uganda		128	56	1
51	Mamushet, et al.	2015	2	1	Ethiopia	18-90	71	17	2
53	Matuja et al.,	2023	2	1	Tanzania	64.5 ± 14.7	135	50	1
54	Matuja et al.,	2020	2	1	Tanzania		369	215	1
56	Mulugeta et al.	2020	2	1	Ethiopia	18-65+	162	14	1
58	Nakibuuka et al.	2015	2	1	Uganda	19-99	127	23	2
59	Nakibuuka, et al.	2016	2	1	Uganda		254	83	1
60	Namale et al.	2020	2	1	Uganda		141	31	1
64	Nkusi et al.,	2017	2	1	Rwanda		96	20	1
65	Nutakki et al.,	2022	2	1	Zambia	60 ±18	324	77	2
67	Oduor, et al.	2015	2	1	Kenya		155	43	1
70	Okeng’o, et al.	2017	1	1	Tanzania	20-104	186	62	1
72	Olum et al.,	2021	2	1	Uganda	62.5±17.4	108	39	2
78	Prust et al.,	2021	2	1	Zambia	60 ± 16	125	37	1
85	Sultan, et al.	2017	2	1	Ethiopia		301	58	1
90	Walelgn et al.,	2021	2	1	Ethiopia		368	68	2
94	Wubshet et al.,	2023	2	1	Ethiopia		153	26	1

## Sheet: Table 1
	StudyID	Year of Publication	Country	ParticipantsAgeyear	SampleSize	burden	Quality Assessment
1	Abubakar et al.	2013	Nigeria		260	38.4615	Moderate
2	Abubakar et al.,	2017	Nigeria	55.51 ± 15.7	94	13.8298	Moderate
3	Admas et al.,	2022	Ethiopia	57.65±14.3	382	12.8272	Low
4	Adoukonou et al.,	2020	Benin	58.2±14.2	372	6.1828	Moderate
5	Adoukonou et al.,	2018	Benin	52 ± 15	85	27.0588	Moderate
6	Agyemang et al.	2012	Ghana	>24	1050	43.4286	Low
7	Alemayehu, et al.	2002	Ethiopia		259	1.5444	Low
8	Alkali, et al.	2012	Nigeria	56.4 ± 12.7	272	18.75	Low
9	Asefa, et al.	2018	Ethiopia	25-65+	367	37.8747	Low
10	Asgedom et al.	2020	Ethiopia		216	22.2222	Low
11	Asres et al.	2020	Ethiopia		170	20	Low
12	Atadzhanov et al.	2012	Zambia	>18	250	40.4	Low
13	Ayehu et al.,	2022	Ethiopia	61 ± 12.85	554	27.0758	Low
14	Baye et al.	2020	Ethiopia	18-100	448	12.5	Moderate
15	Chongolo et al.,	2023	Tanzania		242	29.7521	Low
16	Dabilgou, et al.	2020	Burkina Faso	26-90	302	39.0729	Low
17	Damasceno et al.	2010	Mozambique	25-75+	651	33.3333	Low
18	Deresse, et al.	2015	Ethiopia	16-90	163	14.7239	Low
19	Desalu, et al.	2011	Nigeria	38-95	101	23.7624	Low
20	Diouf, et al.	2005	Senegal	25-90	170	28.8235	Moderate
21	Ekeh, et al.	2015	Nigeria	<40-70+	120	33.3333	Low
22	Erkabu, et al.	2018	Ethiopia	18-70+	303	10.5611	Moderate
23	Eze et al.	2013	Nigera	40-95	108	14.8148	Moderate
24	Fekadu, et al.	2020	Ethiopia		116	29.3103	Low
25	Fekadu, et al.	2019	Ethiopia	23-96	116	21.5517	Low
26	Femi et al.	2013	Nigera	18-90	273	36.9963	Low
27	Gadisa, et al.	2020	Ethiopia	63.4±12.6	111	16.2162	Low
28	Garbusinski et al.	2005	Gambia	24-96	162	39.5062	Low
29	Gebremariam et al.	2016	Ethiopia	19-93	142	11.9718	Moderate
30	Gebreyohannes, et al.	2019	Ethiopia	65.2±14.1	208	12.5	Low
31	Gedefa et al.	2017	Ethiopia	25-85+	163	30.0614	Low
32	Gomes et al.,	2013	Mozambique		651	42.5499	Moderate
33	Greffie et al.	2015	Ethiopia	18-76	98	13.2653	Low
34	Heikinheim et al.	2012	Malawi	54.2 ±16.9	147	22.449	Low
35	Jørgensen et al.,	2023	Tanzania		720	38.1944	Low
36	Jowi, et al.	2008	Kenya		80	5	Low
37	Kaduka, et al.	2018	Kenya		719	26.7037	Low
38	Kamabu, et al.	2020	Dr. Congo		180	31.6667	Low
39	Kaseke et al.,	2017	Zimbawe		450	24	Moderate
40	Kassie et al.,	2019	Ethiopia		232	29.7414	Moderate
41	Kayode-Iyasere et al.	2019	Nigera	18-99	419	37.2315	Low
42	Komolafe, et al.	2007	Nigeria		135	15.5556	Moderate
43	Kouna, et al.	2007	Gabon	35-84	105	9.52381	Low
44	Kuate-Tegueu, et al.	2016	Cameroun		120	26.6667	Low
45	Kwarisima, et al.	2014	Uganda		128	43.75	Low
46	Labodi et al.	2017	Burkina Faso	28-92	157	28.6624	Low
47	Lekoubou et al.	2016	Cameroun	57-72	1667	20.3959	Low
48	Lekoubou, et al.	2015	Cameroun		1688	20.6161	Low
49	Lisk, et al.	2020	Sierra Leone		170	9.41177	Moderate
50	Longo-Mbenza, et al.	2008	Dr. Congo		212	44.3396	Low
51	Mamushet, et al.	2015	Ethiopia	18-90	71	23.9437	Low
52	Mapoure, et al.	2014	Cameroun		325	26.7692	Low
53	Matuja et al.,	2023	Tanzania	64.5 ± 14.7	135	37.037	Low
54	Matuja et al.,	2020	Tanzania		369	58.2656	Low
55	Mbelesso, et al.	2018	Central Africa Republic	38-91	154	29.8701	Moderate
56	Mulugeta et al.	2020	Ethiopia	18-65+	162	8.64198	Low
57	Mustapha, et al.	2011	Nigeria		135	15.5556	Moderate
548	Nakibuuka et al.	2015	Uganda	19-99	127	18.1102	Low
59	Nakibuuka, et al.	2016	Uganda		254	32.6772	Low
60	Namale et al.	2020	Uganda		141	21.9858	Low
61	Neshuku et al.,	2023	Namibia		220	26.3636	Low
62	Njoku, et al.	2004	Nigeria		93	37.6344	Low
63	Nkoke et al.	2015	Cameroun	62±13	254	23.2283	Low
64	Nkusi et al.,	2017	Rwanda		96	20.8333	Moderate
65	Nutakki et al.,	2022	Zambia	60 ±18	324	23.7654	Low
66	Obiako et al.,	2011	Nigeria		66	57.5758	Moderate
67	Oduor, et al.	2015	Kenya		155	27.7419	Low
68	Ogun, et al.	2005	Nigeria	30-120	708	39.9718	Low
69	Ojini, et al.	2008	Nigeria		715	40.1399	Low
70	Okeng’o, et al.	2017	Tanzania	20-104	186	33.3333	Low
71	Okokhere et al.,	2013	Nigeria	66.22 ± 12.67	99	45.4545	Moderate
72	Olum et al.,	2021	Uganda	62.5±17.4	108	36.1111	Low
73	Onwuchewa,et al.	2009	Nigeria	25-115	202	33.1683	Low
74	Ossou-Nguiet, et al.	2012	Congo Brazaville		80	25	Moderate
75	Owolabi et al.	2016	Nigera	38-80	536	15.8582	Low
76	Owolabi, et al.	2011	Nigeria	18-40	71	23.9437	Low
77	Owolabi,et al.	2012	Nigeria		273	37.3626	Low
78	Prust et al.,	2021	Zambia	60 ± 16	125	29.6	Moderate
79	Russell et al.	2020	Sierra Leone	29-88	178	34.8315	Low
80	Sagui, et al.	2005	Senegal		107	23.3645	Moderate
81	Sanya, et al.	2015	Nigeria	60.47 ± 13.60	302	21.192	Low
82	Sarfo et al.	2023	Ghana/Nigeria		3739	21.7705	Low
83	Sarfo et al.	2015	Ghana		12233	41.0938	Low
84	Sarfo et al.	2014	Ghana		265	43.3962	Low
85	Sultan, et al.	2017	Ethiopia		301	19.2691	Low
86	Tambwe et al.,	1995	Dr. Congo		388	43.5567	Moderate
87	Toure, et al.	2016	Senegal		144	37.5	Low
88	Ukoha, et al.	2012	Nigeria	30-79	35	20	Low
89	Wahab et al.	2008	Nigera	16-81	100	28	Low
90	Walelgn et al.,	2021	Ethiopia		368	18.4783	Low
91	Walker, et al.	2003	Gambia	20-93	106	26.4151	Low
92	Watila et al.,	2012	Nigeria	56.4 ± 13.0	524	17.7481	Moderate
93	Wubshet et al.,	2023	Ethiopia		153	16.9935	Low
94	Youkee et al.,	2023	Sierra Leone		986	36.9168	Low

## Sheet: Sheet1
StudyID	burden
Abubakar et al.	38.4615
Abubakar et al.,	13.8298
Admas et al.,	12.8272
Adoukonou et al.,	6.1828
Adoukonou et al.,	27.0588
Agyemang et al.	43.4286
Alemayehu, et al.	1.5444
Alkali, et al.	18.75
Asefa, et al.	37.8747
Asgedom et al.	22.2222
Asres et al.	20
Atadzhanov et al.	40.4
Ayehu et al.,	27.0758
Baye et al.	12.5
Chongolo et al.,	29.7521
Dabilgou, et al.	39.0729
Damasceno et al.	33.3333
Deresse, et al.	14.7239
Desalu, et al.	23.7624
Diouf, et al.	28.8235
Ekeh, et al.	33.3333
Erkabu, et al.	10.5611
Eze et al.	14.8148
Fekadu, et al.	29.3103
Fekadu, et al.	21.5517
Femi et al.	36.9963
Gadisa, et al.	16.2162
Garbusinski et al.	39.5062
Gebremariam et al.	11.9718
Gebreyohannes, et al.	12.5
Gedefa et al.	30.0614
Gomes et al.,	42.5499
Greffie et al.	13.2653
Heikinheim et al.	22.449
Jørgensen et al.,	38.1944
Jowi, et al.	5
Kaduka, et al.	26.7037
Kamabu, et al.	31.6667
Kaseke et al.,	24
Kassie et al.,	29.7414
Kayode-Iyasere et al.	37.2315
Komolafe, et al.	15.5556
Kouna, et al.	9.52381
Kuate-Tegueu, et al.	26.6667
Kwarisima, et al.	43.75
Labodi et al.	28.6624
Lekoubou et al.	20.3959
Lekoubou, et al.	20.6161
Lisk, et al.	9.41177
Longo-Mbenza, et al.	44.3396
Mamushet, et al.	23.9437
Mapoure, et al.	26.7692
Matuja et al.,	37.037
Matuja et al.,	58.2656
Mbelesso, et al.	29.8701
Mulugeta et al.	8.64198
Mustapha, et al.	15.5556
Nakibuuka et al.	18.1102
Nakibuuka, et al.	32.6772
Namale et al.	21.9858
Neshuku et al.,	26.3636
Njoku, et al.	37.6344
Nkoke et al.	23.2283
Nkusi et al.,	20.8333
Nutakki et al.,	23.7654
Obiako et al.,	57.5758
Oduor, et al.	27.7419
Ogun, et al.	39.9718
Ojini, et al.	40.1399
Okeng’o, et al.	33.3333
Okokhere et al.,	45.4545
Olum et al.,	36.1111
Onwuchewa,et al.	33.1683
Ossou-Nguiet, et al.	25
Owolabi et al.	15.8582
Owolabi, et al.	23.9437
Owolabi,et al.	37.3626
Prust et al.,	29.6
Russell et al.	34.8315
Sagui, et al.	23.3645
Sanya, et al.	21.192
Sarfo et al.	21.7705
Sarfo et al.	41.0938
Sarfo et al.	43.3962
Sultan, et al.	19.2691
Tambwe et al.,	43.5567
Toure, et al.	37.5
Tshituta et al.,	48.5
Ukoha, et al.	20
Wahab et al.	28
Walelgn et al.,	18.4783
Walker, et al.	26.4151
Watila et al.,	17.7481
Wubshet et al.,	16.9935
Youkee et al.,	36.9168

## Sheet: Risk factor data
Column1	Low Glasgocoma Score	High NHISS	Aspiration Pneumonia	Hemaerrhagic Stroke	Clincal diagnosis of stroke	Hyperglycemia	High creatinine level	Fever	Recurrent stroke	Brain edema/ICP	Column2	Column3	Column4	Column5	Column6	Column7	Column8	Column9	Column10	Column11	Column12	Column13	Column14	Column15	Column16	Column17	Column18	Column19	Column20	Column21	Column22	Column23	Column24	Column25	Column26	Column27	Column28	Column29	Column30	Column31	Column32	Column33	Column34	Column35	Column36	Column37	Column38	Column39	Column40
Asgedom et al., 2020	√
Ayehu et al.,		√		√
Dabilgou et al., 2020			√					√
Ekeh, 2015	√	√
Fekadu, 2019	√				√					√
Fekadu, 2020	√				√					√
Femi, 2013	√		√
Garbusinski, 2005		√	√					√
Gebreyohannes, 2019							√
Kamabu, 2020				√					√
Kwarisima, 2014	√
Labodi, 2017		√		√		√
Mapoure,2014	√			√
Matuja et al.,		√	√
Nakibuuka, 2015	√					√
Namale, 2020	√
Neshuku et al.,			√							√
Owolabi, 2016	√		√
Russel, 2020	√		√	√	√				√
Safo et al, 2023		√	√							√
Sanya, 2015		√
Sarfo, 2012
Sarfo, 2014		√
Toure,2016	√
Tshituta, 2019	√					√
Wahab, 2014		√
Wubshet et al.,			√							√
Chongolo et al., 2023	√		√
[truncated: 5,000 more columns]

## Sheet: RoB
StudyID	Representativeness	Sampling frame a true	Random selection/census	Non-response bias	Data quality	Acceptable case definition	Parameter of interest	Data collection consistency	Duration appropriate	Numerator/Denominator suitability	Overall risk of study bias	Remarks
Abubakar et al.	Low	Low	Low	High	Low	Low	High	Low	High	Low	7	Low risk of bias
Abubakar et al.,	Low	Low	Low	High	Low	Low	High	High	High	Low	6	Moderate Risk of bias
Admas et al.,	Low	Low	Low	Low	Low	Low	Low	High	High	Low	8	Low risk of bias
Adoukonou et al.,	Low	Low	Low	Low	Low	Low	High	High	High	Low	7	Low risk of bias
Adoukonou et al.,	Low	Low	Low	Low	High	Low	High	High	Low	Low	7	Low risk of bias
Agyemang et al.	Low	Low	Low	Low	Low	Low	High	High	Low	Low	8	Low risk of bias
Alemayehu, et al.	High	Low	Low	High	Low	Low	High	Low	Low	Low	7	Low risk of bias
Alkali, et al.	Low	Low	Low	High	Low	Low	High	Low	High	Low	7	Low risk of bias
Asefa, et al.	Low	Low	Low	High	Low	Low	High	High	High	Low	6	Moderate Risk of bias
Asgedom et al.	Low	High	Low	Low	Low	Low	Low	High	High	Low	7	Low risk of bias
Asres et al.	Low	Low	High	Low	Low	Low	High	High	High	Low	6	Moderate Risk of bias
Atadzhanov et al.	Low	Low	Low	High	Low	Low	High	High	Low	Low	7	Low risk of bias
Ayehu et al.,	Low	Low	Low	Low	Low	Low	High	High	Low	Low	8	Low risk of bias
Baye et al.	High	Low	Low	High	Low	Low	High	Low	Low	Low	7	Low risk of bias
Chongolo et al.,	Low	Low	Low	Low	Low	High	High	Low	High	Low	7	Low risk of bias
Dabilgou, et al.	Low	Low	Low	Low	Low	High	High	High	High	Low	6	Moderate Risk of bias
Damasceno et al.	Low	Low	Low	Low	Low	Low	Low	High	High	Low	8	Low risk of bias
Deresse, et al.	Low	Low	Low	Low	Low	Low	High	High	High	Low	7	Low risk of bias
Desalu, et al.	Low	Low	Low	Low	High	Low	High	High	Low	Low	7	Low risk of bias
Diouf, et al.	Low	Low	Low	High	Low	High	High	High	Low	Low	6	Moderate Risk of bias
Ekeh, et al.	High	Low	High	Low	Low	Low	High	Low	Low	Low	7	Low risk of bias
Erkabu, et al.	Low	Low	Low	Low	Low	High	High	Low	High	Low	7	Low risk of bias
Eze et al.	Low	Low	Low	Low	Low	High	High	High	High	Low	6	Moderate Risk of bias
Fekadu, et al.	Low	Low	Low	Low	Low	Low	High	High	High	Low	7	Low risk of bias
Fekadu, et al.	Low	Low	Low	Low	Low	Low	Low	High	High	Low	8	Low risk of bias
Femi et al.	Low	Low	Low	Low	Low	Low	High	High	Low	High	7	Low risk of bias
Gadisa, et al.	Low	Low	Low	Low	Low	Low	High	High	Low	Low	8	Low risk of bias
Garbusinski et al.	High	Low	Low	Low	Low	Low	High	Low	Low	High	7	Low risk of bias
Gebremariam et al.	Low	Low	Low	Low	Low	High	High	Low	High	Low	7	Low risk of bias
Gebreyohannes, et al.	Low	Low	Low	Low	Low	High	High	High	High	Low	6	Moderate Risk of bias
Gedefa et al.	Low	Low	Low	Low	Low	Low	Low	High	High	Low	8	Low risk of bias
Gomes et al.,	Low	Low	Low	Low	Low	Low	High	High	High	Low	7	Low risk of bias
Greffie et al.	Low	Low	Low	Low	Low	Low	High	High	Low	High	7	Low risk of bias
Heikinheim et al.	Low	Low	Low	Low	Low	Low	High	High	Low	Low	8	Low risk of bias
Jørgensen et al.,	High	Low	Low	Low	Low	Low	High	Low	Low	High	7	Low risk of bias
Jowi, et al.	Low	Low	Low	Low	Low	High	High	Low	High	Low	7	Low risk of bias
Kaduka, et al.	Low	Low	Low	Low	Low	High	High	High	High	Low	6	Moderate Risk of bias
Kamabu, et al.	Low	Low	Low	Low	Low	Low	Low	High	High	Low	8	Low risk of bias
Kaseke et al.,	Low	Low	Low	Low	Low	Low	High	High	High	Low	7	Low risk of bias
Kassie et al.,	Low	Low	Low	Low	Low	Low	High	High	Low	High	7	Low risk of bias
Kayode-Iyasere et al.	Low	Low	Low	Low	Low	Low	High	High	Low	Low	8	Low risk of bias
Komolafe, et al.	High	Low	Low	Low	Low	Low	High	Low	Low	High	7	Low risk of bias
Kouna, et al.	Low	Low	Low	Low	Low	High	High	Low	High	Low	7	Low risk of bias
Kuate-Tegueu, et al.	Low	Low	Low	Low	Low	High	High	High	High	Low	6	Moderate Risk of bias
Kwarisima, et al.	Low	Low	Low	Low	Low	Low	Low	High	High	Low	8	Low risk of bias
Labodi et al.	Low	Low	Low	Low	Low	Low	High	High	High	Low	7	Low risk of bias
Lekoubou et al.	Low	Low	Low	Low	Low	Low	High	High	Low	High	7	Low risk of bias
Lekoubou, et al.	Low	Low	Low	Low	Low	Low	High	High	Low	Low	8	Low risk of bias
Lisk, et al.	High	Low	Low	Low	Low	Low	High	Low	Low	High	7	Low risk of bias
Longo-Mbenza, et al.	Low	Low	Low	Low	Low	High	High	Low	High	Low	7	Low risk of bias
Mamushet, et al.	Low	Low	Low	Low	Low	High	High	High	High	Low	6	Moderate Risk of bias
Mapoure, et al.	Low	Low	Low	High	Low	High	Low	High	High	Low	6	Moderate Risk of bias
Matuja et al.,	Low	Low	Low	Low	Low	Low	High	High	High	Low	7	Low risk of bias
Matuja et al.,	Low	Low	Low	Low	Low	Low	High	High	Low	High	7	Low risk of bias
Mbelesso, et al.	Low	Low	Low	Low	Low	Low	High	High	Low	Low	8	Low risk of bias
Mulugeta et al.	High	Low	Low	Low	Low	Low	High	Low	Low	High	7	Low risk of bias
Mustapha, et al.	Low	Low	Low	Low	Low	High	High	Low	High	Low	7	Low risk of bias
Nakibuuka et al.	Low	Low	Low	Low	Low	High	High	High	High	Low	6	Moderate Risk of bias
Nakibuuka, et al.	Low	Low	Low	Low	Low	Low	Low	High	High	Low	8	Low risk of bias
Namale et al.	Low	Low	Low	Low	Low	Low	High	High	High	Low	7	Low risk of bias
Neshuku et al.,	Low	Low	Low	Low	Low	Low	High	High	Low	High	7	Low risk of bias
Njoku, et al.	Low	Low	Low	Low	Low	Low	High	High	Low	Low	8	Low risk of bias
Nkoke et al.	High	Low	Low	Low	Low	Low	High	Low	Low	High	7	Low risk of bias
Nkusi et al.,	Low	Low	Low	Low	Low	High	High	Low	High	Low	7	Low risk of bias
Nutakki et al.,	Low	Low	Low	Low	Low	High	High	High	High	Low	6	Moderate Risk of bias
Obiako et al.,	Low	Low	Low	Low	Low	Low	Low	High	High	Low	8	Low risk of bias
Oduor, et al.	Low	Low	Low	Low	Low	Low	High	High	High	Low	7	Low risk of bias
Ogun, et al.	Low	Low	Low	Low	Low	Low	High	High	Low	High	7	Low risk of bias
Ojini, et al.	Low	Low	Low	Low	Low	Low	High	High	Low	Low	8	Low risk of bias
Okeng’o, et al.	High	Low	Low	Low	Low	Low	High	Low	Low	High	7	Low risk of bias
Okokhere et al.,	Low	Low	Low	Low	Low	High	High	Low	High	Low	7	Low risk of bias
Olum et al.,	Low	Low	Low	Low	Low	High	High	High	High	Low	6	Moderate Risk of bias
Onwuchewa,et al.	Low	Low	High	Low	High	Low	Low	High	High	Low	6	Moderate Risk of bias
Ossou-Nguiet, et al.	Low	Low	Low	Low	Low	Low	High	High	High	Low	7	Low risk of bias
Owolabi et al.	Low	Low	Low	Low	Low	Low	High	High	Low	High	7	Low risk of bias
Owolabi, et al.	Low	Low	Low	Low	Low	Low	High	High	Low	Low	8	Low risk of bias
Owolabi,et al.	High	Low	Low	Low	Low	Low	High	Low	Low	High	7	Low risk of bias
Prust et al.,	Low	Low	Low	Low	Low	High	High	Low	High	Low	7	Low risk of bias
Russell et al.	Low	Low	Low	Low	Low	High	High	High	High	Low	6	Moderate Risk of bias
Sagui, et al.	Low	Low	Low	Low	Low	Low	Low	High	High	Low	8	Low risk of bias
Sanya, et al.	Low	Low	Low	Low	Low	Low	High	High	High	Low	7	Low risk of bias
Sarfo et al.	Low	Low	Low	Low	Low	Low	High	High	Low	High	7	Low risk of bias
Sarfo et al.	High	Low	Low	Low	Low	Low	High	Low	Low	High	7	Low risk of bias
Sarfo et al.	Low	Low	Low	Low	Low	Low	High	High	Low	Low	8	Low risk of bias
Sultan, et al.	Low	Low	Low	Low	Low	Low	High	High	High	Low	7	Low risk of bias
Tambwe et al.,	Low	High	Low	Low	High	Low	High	High	Low	High	5	Moderate Risk of bias
Toure, et al.	Low	Low	Low	Low	Low	Low	High	High	Low	Low	8	Low risk of bias
Tshituta et al.,	Low	Low	Low	High	Low	Low	Low	High	High	Low	7	Low risk of bias
Ukoha, et al.	High	Low	Low	High	Low	Low	High	Low	High	High	5	Moderate Risk of bias
Wahab et al.	Low	Low	Low	Low	Low	High	High	Low	High	Low	7	Low risk of bias
Walelgn et al.,	Low	Low	Low	Low	Low	High	High	High	High	Low	6	Moderate Risk of bias
Walker, et al.	Low	Low	Low	Low	Low	Low	Low	High	High	Low	8	Low risk of bias
Watila et al.,	Low	Low	Low	Low	Low	Low	High	High	High	Low	7	Low risk of bias
Wubshet et al.,	Low	High	Low	Low	Low	Low	High	High	Low	Low	7	Low risk of bias
Youkee et al.,	High	Low	Low	Low	Low	Low	High	Low	Low	High	7	Low risk of bias
